# Supplementary material for: Machine Learning and Molecular Modeling Strategy for the Identification of CNS-Active Acetylcholinesterase Inhibitors
Source: Pharmaceuticals (Basel). 2026 Jul 20;19(7):1120. doi: 10.3390/ph19071120 (PMC13415056; doi:10.3390/ph19071120)
Supplement: Supplementary file 1 [file pharmaceuticals-19-01120-s001.zip]

Archive with 1 entries (1 files):
- pharmaceuticals-4403477-supplementary.pdf
